# Supplementary material for: Effectiveness of repeated mutagenesis of sesame crosses for enhancing polygenic variability in F2M2 generation
Source: PLoS One. 2023 Aug 10;18(8):e0289813. doi: 10.1371/journal.pone.0289813 (PMC10414575; doi:10.1371/journal.pone.0289813)
Supplement: S1 Data — (XLSX) [file pone.0289813.s001.xlsx]

## Sheet: Sheet1
		Plant height			Branches/plant (no.)			Capsules/plant (no.)			Seed yield/plant
Entry	Plant no.	R1	R2	R3	R1	R2	R3	R1	R2	R3	R1	R2	R3
V1	1	136	134	133	4	4	4	111	66	96	18.1	11.92	14.5
	2	135	141	140	3	4	4	50	74	78	7.6	14.86	12.63
	3	140	142	137	4	2	2	79	40	43	13	5.23	6.9
	4	125	140	149	4	2	5	68	43	61	11.86	6.92	12.17
	5	130	148	137	2	4	3	54	78	63	7.42	13.21	10.31
	6	142	137	135	4	4	4	79	84	83	12	13.2	12
	7	138	125	127	2	4	5	48	70	75	8.4	9.93	15.93
	8	136	132	132	4	3	2	66	68	44	10.55	12.52	6.4
	9	130	142	125	3	4	4	70	70	46	11	12	6.84
	10	135	135	134	3	2	4	61	40	59	8.59	4.35	8.43
	11	134	135	139	2	3	4	58	67	80	7.87	9.85	13.32
	12	130	140	142	4	3	2	65	65	40	9.5	10.29	5.7
	13	126	130	139	4	2	3	70	51	65	14	7.92	7.5
	14	145	140	140	3	3	3	53	66	51	8.04	11.85	5.7
	15	147	125	134	3	4	4	64	80	57	8.95	11.84	6.12
	16	142	155	140	4	3	3	69	62	46	9.5	11.05	5.45
	17	136	138	138	4	4	4	70	64	73	10.25	9.43	9.21
	18	131	130	123	3	4	4	60	57	57	8.14	7.57	8.04
	19	135	126	127	2	2	2	47	44	34	5.59	6.51	4.36
	20	131	125	145	4	2	4	75	40	65	12.44	6.38	9.21
	21	137	138	135	2	2	4	49	49	65	5.8	8.43	9.5
	22	138	132	137	4	2	3	61	40	78	10	5.21	9.21
	23	130	125	142	3	2	4	45	42	85	6	5.93	15.54
	24	122	129	127	4	3	2	60	58	42	8	6.6	6.2
	25	125	140	132	2	4	4	41	60	80	5.5	9.33	12.43
	26	130	147	125	3	3	2	62	67	40	8.91	10	4.37
	27	138	140	129	4	2	2	70	40	44	10.74	4.96	5
	28	134	128	136	3	4	4	50	70	72	6.21	10.57	11.4
	29	130	127	125	3	2	3	50	45	52	6	5.68	6.51
	30	140	146	134	3	2	3	45	42	61	7	7.52	7
		Plant height			Branches/plant (no.)			Capsules/plant (no.)			Seed yield/plant
Entry	Plant no.	R1	R2	R3	R1	R2	R3	R1	R2	R3	R1	R2	R3
V2	1	139	158	120	4	4	3	80	72	68	12	11.83	7.91
	2	137	152	125	2	3	4	47	55	80	6.5	7.25	12.6
	3	137	145	140	3	4	4	54	70	79	7.55	9.66	13.59
	4	134	140	134	4	4	4	98	55	80	15.34	7	12.7
	5	135	133	140	3	3	3	65	70	65	8.63	10.7	8.3
	6	135	141	130	3	4	2	50	75	43	7	11.59	6.55
	7	132	136	140	2	2	4	41	40	88	6	5.34	12.01
	8	138	140	125	4	4	4	60	65	75	8.92	9.95	13.8
	9	132	135	130	2	4	3	41	80	70	5	14	9.2
	10	136	125	134	3	4	3	59	79	52	8.65	11.26	7.86
	11	130	128	132	4	5	2	56	75	35	9.12	10.59	4.82
	12	127	151	132	4	4	2	74	83	40	12	16.34	4.52
	13	126	141	127	2	4	3	38	70	56	5.14	9.8	7.9
	14	133	140	135	4	2	3	78	50	59	11.14	6.45	7.2
	15	134	147	126	3	4	4	57	54	85	9.25	6.9	15.64
	16	127	142	133	4	3	2	55	85	48	8.6	9.14	5.2
	17	134	136	130	2	3	3	40	78	56	4.19	8.08	9
	18	130	135	124	4	3	4	65	64	70	9.11	7.23	11.64
	19	136	141	142	4	4	5	86	76	85	13.71	9	14
	20	140	142	131	3	4	3	60	76	60	8.55	8.5	9.55
	21	136	144	138	2	4	4	46	59	70	6.42	6.21	9.89
	22	123	144	125	4	4	3	75	75	57	10.48	11.24	7.52
	23	127	140	129	4	2	4	60	37	75	6.94	4.21	10.8
	24	140	144	130	2	2	2	44	40	55	6	5	7.25
	25	145	136	126	4	3	2	90	60	55	12.96	9.25	7.7
	26	130	135	129	4	2	2	86	49	51	9.2	5.21	8.66
	27	125	140	121	2	3	2	40	69	49	6.46	9.25	6.66
	28	135	145	125	3	3	3	50	44	80	7.95	6.51	12.18
	29	132	135	130	4	3	2	77	56	48	9.4	8.86	6.8
	30	130	140	139	3	4	2	50	80	54	7.25	13.54	7.7
		Plant height			Branches/plant (no.)			Capsules/plant (no.)			Seed yield/plant
Entry	Plant no.	R1	R2	R3	R1	R2	R3	R1	R2	R3	R1	R2	R3
V3	1	135	127	144	5	4	3	92	82	54	13.8	12.73	7.15
	2	134	132	130	4	5	4	67	94	65	11.4	15.67	8.6
	3	144	136	143	3	3	4	50	47	81	6.25	5.97	12.9
	4	132	127	139	6	4	3	88	46	51	13	6.13	6.5
	5	120	135	144	4	4	4	61	98	80	7.69	15.74	12.8
	6	131	136	131	5	4	4	98	64	90	14	6.5	14.52
	7	131	148	130	2	4	4	51	65	64	7.33	6.25	8.45
	8	141	141	129	4	4	3	48	79	52	7.76	10.11	5.85
	9	125	135	134	3	4	3	68	64	69	8.62	8.07	8.3
	10	122	140	135	2	4	4	42	81	79	6.7	12.24	10.51
	11	130	146	121	3	2	4	51	51	57	7.1	6.66	7.14
	12	131	145	141	3	2	2	79	45	40	9.3	6.23	4.37
	13	125	146	135	2	2	4	46	61	60	5.6	9	8.76
	14	131	152	127	2	2	4	57	61	82	7.7	9.27	12.41
	15	135	146	120	4	3	2	78	64	44	14.2	8.3	5.32
	16	128	133	127	2	2	2	52	50	37	6.3	6.86	4.12
	17	136	129	135	3	3	3	64	47	77	7.32	6.44	10.64
	18	140	124	120	4	4	4	80	51	58	13.9	5.62	7.5
	19	128	132	127	2	4	3	40	52	74	4.9	7.55	11.74
	20	127	126	135	4	2	3	55	50	57	7.8	6.9	7.2
	21	135	131	133	4	3	3	68	65	55	10.3	9.6	6
	22	138	124	125	4	2	4	61	44	75	9.88	5.6	7.8
	23	131	130	130	3	2	3	50	59	65	7.85	7.66	8.9
	24	125	129	132	4	3	3	55	59	70	7.23	7.57	9.64
	25	131	128	124	3	2	2	56	62	59	6.4	7.74	7.25
	26	130	127	121	2	3	2	60	60	54	7.95	6.52	6.21
	27	138	130	140	4	2	4	75	35	80	11.3	4.09	10
	28	141	128	139	4	3	3	79	45	69	12.9	5.85	7.8
	29	137	130	141	4	3	4	79	50	74	14.3	6.88	12
	30	134	125	130	4	2	2	65	42	44	9	5.44	5.04
		Plant height			Branches/plant (no.)			Capsules/plant (no.)			Seed yield/plant
Entry	Plant no.	R1	R2	R3	R1	R2	R3	R1	R2	R3	R1	R2	R3
1F2	1	160	159	129	6	4	5	102	60	118	17.07	8.5	17.65
	2	152	133	142	6	5	5	92	78	91	10.65	10.66	10.68
	3	158	135	141	2	3	4	39	55	73	4.9	8.56	12
	4	157	144	127	3	4	2	51	69	65	7.16	8.7	10.45
	5	167	145	138	6	2	3	89	40	72	14.45	6.03	10.78
	6	157	129	132	8	6	2	120	99	45	13.11	14.75	5.97
	7	144	138	143	2	2	2	30	40	64	4.5	4.75	10.04
	8	148	120	140	6	4	2	94	70	40	15.13	10	7.82
	9	140	148	148	4	4	4	54	69	77	7.05	9.11	11.2
	10	166	125	136	4	3	4	73	68	67	9.61	8.95	10.7
	11	137	130	128	2	3	2	65	44	45	6.36	6.33	8.23
	12	149	160	125	3	4	2	79	56	53	8.86	8.9	7.84
	13	153	125	125	5	4	2	94	59	55	10.31	7.7	7.6
	14	157	135	131	3	2	3	70	47	70	8.75	6.45	11.35
	15	151	135	123	4	2	2	60	49	53	8.15	7.1	7.6
	16	137	131	122	4	3	2	73	49	66	10.41	7.7	10.3
	17	144	135	117	3	2	3	62	56	43	8.13	7.84	6.51
	18	147	140	137	7	2	3	120	40	66	15.08	6.4	10.26
	19	151	142	136	4	4	4	52	61	79	6.93	8.13	11.72
	20	162	141	138	4	4	4	78	69	68	12.08	9.33	11.02
	21	155	135	125	5	4	2	72	56	46	8.68	7	6.08
	22	151	127	136	4	3	4	98	44	84	14.49	7.1	13.28
	23	148	135	132	6	4	2	95	66	41	12.4	10.15	6.58
	24	155	158	123	2	3	3	30	55	55	4.62	7.23	8.88
	25	161	130	129	2	3	2	32	60	47	4.5	8	6.65
	26	142	138	120	3	3	3	62	50	49	7.64	7	7.05
	27	130	120	130	3	4	2	56	64	53	5.7	8.98	5.96
	28	132	125	122	2	3	2	30	60	46	4	9	6.12
	29	149	125	128	4	4	2	55	51	47	8.99	7.75	5.87
	30	136	130	117	4	3	2	69	51	49	9	7.97	7.68
		Plant height			Branches/plant (no.)			Capsules/plant (no.)			Seed yield/plant
Entry	Plant no.	R1	R2	R3	R1	R2	R3	R1	R2	R3	R1	R2	R3
2F2	1	160	152	150	4	2	4	79	46	69	9.5	7.83	8.8
	2	155	145	148	6	4	4	72	56	61	8.55	7.64	8.26
	3	170	155	144	4	4	2	93	72	57	13	9.6	6.68
	4	140	160	125	4	6	3	98	106	59	15.06	17.17	7.1
	5	158	155	155	4	2	4	92	51	65	12.38	7.59	8
	6	154	137	135	4	3	4	55	65	67	7.8	7.3	9.89
	7	148	144	131	3	2	4	43	51	65	4.75	6.67	7.31
	8	157	150	120	2	3	2	42	46	43	4.6	5.57	7.96
	9	155	165	151	4	4	2	62	84	63	8.72	11.7	8.08
	10	154	147	139	3	2	3	62	49	88	7.23	8.89	12.98
	11	172	148	133	4	3	2	76	67	64	10.4	11.58	7.32
	12	148	133	146	4	2	4	62	53	69	6.8	8	11.13
	13	162	135	127	6	2	3	85	47	49	8.8	6.01	6.41
	14	161	134	127	4	2	2	75	40	43	7.3	5.85	7.5
	15	170	148	160	4	3	5	62	47	93	7.7	8.16	13.78
	16	172	135	153	4	2	4	70	55	69	7.37	8.41	7.76
	17	161	140	120	4	3	3	58	64	42	7.6	10.47	5.9
	18	170	141	136	3	2	2	50	52	45	6.1	7.6	6.81
	19	151	148	132	4	2	4	54	53	101	6.2	8.52	14.63
	20	169	154	138	4	2	2	74	48	40	10	7.92	6
	21	154	143	120	3	3	2	54	85	42	5.6	13.37	4.12
	22	168	144	118	6	4	2	95	66	63	11	8.3	7.51
	23	140	142	162	4	4	3	61	60	90	7.8	7.35	15.04
	24	171	144	136	4	3	4	67	57	66	9.39	8.29	12.7
	25	164	125	165	5	2	4	53	45	78	5	7.63	10.11
	26	135	137	151	6	2	3	99	52	66	12.23	6.67	8.86
	27	135	141	132	4	2	2	63	50	45	8.4	7.6	6.51
	28	140	130	145	4	3	2	80	52	47	12.5	8.25	7.62
	29	131	132	131	3	3	3	59	59	53	7.3	10.16	6.65
	30	138	140	136	5	2	4	65	53	56	8.27	9.78	8.05
		Plant height			Branches/plant (no.)			Capsules/plant (no.)			Seed yield/plant
Entry	Plant no.	R1	R2	R3	R1	R2	R3	R1	R2	R3	R1	R2	R3
3F2	1	168	135	135	6	4	4	150	79	91	19.02	11.58	14.65
	2	152	135	137	8	2	4	84	56	57	8.75	7.96	8.42
	3	157	121	141	4	4	2	82	47	58	11.62	7.39	8.13
	4	160	129	148	4	4	2	78	108	46	10.02	15.35	6.91
	5	152	131	127	6	4	4	93	55	52	12.87	8.4	8
	6	141	140	138	6	4	2	55	75	39	10.24	12.6	6.4
	7	149	130	125	4	2	4	68	31	56	10.99	4.82	7.91
	8	143	129	134	6	2	3	63	38	60	7.47	5.83	8.2
	9	161	146	128	4	2	4	95	68	143	14.44	10.4	22.91
	10	157	137	138	4	4	4	90	63	61	12.4	9.22	8.46
	11	147	138	120	6	4	4	132	102	55	17.25	18.04	6.96
	12	134	148	137	4	4	3	51	81	47	7.81	13.26	6.98
	13	147	141	132	4	4	2	53	78	40	7.69	11.15	5.6
	14	167	129	127	4	4	4	64	75	58	11.39	13.51	8.4
	15	151	137	140	5	4	4	67	64	73	7.91	10.87	12.62
	16	130	119	144	5	3	4	60	35	62	8.16	4.99	8.41
	17	164	139	140	6	4	3	109	70	63	16.5	9.61	9.86
	18	157	130	137	6	2	2	90	46	56	10.5	6.53	9.67
	19	157	118	141	5	4	4	88	75	66	14.01	12.49	11.33
	20	170	142	141	4	4	4	56	81	77	6.91	13.36	11.21
	21	137	153	133	4	2	2	58	76	26	9.1	13.68	4.56
	22	133	141	138	4	2	3	60	38	39	8.3	5.97	6.32
	23	138	129	152	4	2	4	52	44	76	8.38	6.73	11.8
	24	135	133	123	4	4	4	56	67	53	8.74	10.13	9.2
	25	122	133	129	4	2	3	88	35	85	13.08	5.87	12.78
	26	130	125	129	4	2	4	73	42	76	9.39	5.85	11.95
	27	140	124	160	4	2	2	51	49	40	6.93	6.03	6.4
	28	160	124	141	4	3	2	60	64	47	8.59	10.95	6.14
	29	138	125	140	2	3	2	42	64	43	5.79	9.93	4.66
	30	155	125	117	4	2	4	61	50	52	7.64	7.9	7.88
		Plant height			Branches/plant (no.)			Capsules/plant (no.)			Seed yield/plant
Entry	Plant no.	R1	R2	R3	R1	R2	R3	R1	R2	R3	R1	R2	R3
1F21M2	1	152	135	146	3	2	4	96	47	107	11.41	7.4	13.65
	2	135	121	136	4	2	2	103	48	33	13.26	7.34	5.83
	3	133	141	159	3	4	2	69	118	36	8.77	17.93	6
	4	155	132	150	4	3	2	83	119	60	10.36	15.76	8.74
	5	125	142	142	4	4	4	66	70	70	9.88	9.81	10.21
	6	136	127	142	2	4	4	51	104	52	8	13.06	9.23
	7	132	135	128	3	4	2	78	74	55	8.39	11	7.23
	8	135	152	145	2	3	2	42	80	51	7.04	11.1	7.68
	9	126	125	160	2	4	5	50	36	126	5.72	6.1	19.12
	10	139	130	132	4	3	4	96	60	66	14	9.09	7.1
	11	141	127	144	3	4	2	46	61	34	6.54	8.01	5.78
	12	145	135	144	4	4	3	120	70	71	17.41	10.55	8
	13	134	139	143	4	4	4	80	70	60	14.3	11.35	8.43
	14	130	125	138	3	4	4	51	92	84	8.94	12.4	11.47
	15	125	124	137	2	5	3	40	67	66	5.18	6.8	9.54
	16	138	140	134	4	4	3	91	71	50	13.69	11.06	7.8
	17	125	137	140	2	4	4	37	119	99	5.79	15.68	12.86
	18	133	135	149	2	3	5	44	59	103	6.37	9.39	12.13
	19	142	150	135	2	4	4	48	118	74	7.41	17.29	11.07
	20	122	140	135	2	4	4	44	57	70	6.58	11	10.99
	21	132	130	160	3	4	5	79	50	116	8.27	7	18.05
	22	140	130	152	4	2	2	98	53	84	13.57	8.19	11.5
	23	130	127	136	3	2	4	80	49	58	9.11	6.7	9.53
	24	130	129	143	3	3	4	76	47	70	11.21	7.2	10.41
	25	146	125	130	2	2	3	47	50	39	7.94	6.6	7.3
	26	125	127	129	2	4	4	33	56	50	5.97	8.66	7.37
	27	128	125	135	3	2	4	44	45	81	7.4	6.5	10.8
	28	130	135	148	3	3	3	77	65	86	8.08	9.28	10.93
	29	135	130	139	4	3	2	90	49	49	12.66	6.5	7.2
	30	130	135	125	4	3	2	102	59	45	14.54	9.1	7.6
		Plant height			Branches/plant (no.)			Capsules/plant (no.)			Seed yield/plant
Entry	Plant no.	R1	R2	R3	R1	R2	R3	R1	R2	R3	R1	R2	R3
2F21M2	1	136	131	136	3	3	2	66	40	32	8	7.72	5.8
	2	160	144	142	2	4	4	60	67	82	10	10.7	10
	3	145	158	148	2	3	2	47	113	77	7.95	14.88	10.02
	4	159	137	157	2	4	3	72	117	106	9.53	15.1	11.5
	5	157	136	148	4	2	4	67	48	30	6.82	6.91	5.97
	6	161	148	135	5	4	3	123	52	38	19.03	7.34	6.95
	7	135	140	154	2	4	4	31	68	113	6.13	10.26	13.76
	8	151	158	160	3	3	2	92	63	60	9.96	10.88	8.86
	9	135	165	168	2	4	4	77	101	85	8.2	12.62	8.5
	10	136	138	138	3	4	4	107	97	89	10.73	13.73	9.38
	11	131	150	148	4	3	4	60	63	63	7.9	8.51	8.25
	12	137	155	139	2	4	4	53	64	60	7.95	8.46	8.32
	13	133	152	144	2	4	4	62	124	76	7.03	16.44	11.03
	14	130	153	151	3	4	2	52	98	62	6.94	13	9.52
	15	134	144	155	4	3	3	76	62	77	8.14	8.12	8.34
	16	135	141	160	4	3	4	80	44	106	10.5	5.4	13.59
	17	152	141	150	2	2	2	54	48	50	8.78	5.3	8.02
	18	145	124	127	3	3	2	84	58	35	10.84	7.7	6.35
	19	131	141	146	4	2	4	60	71	103	7.95	8.66	13.07
	20	153	147	150	3	2	2	118	60	70	13.88	10.8	7.07
	21	133	124	119	3	2	3	55	62	40	8.33	7.5	6.98
	22	148	137	130	2	2	4	83	42	96	9.5	7.27	9.43
	23	132	127	125	5	2	2	86	63	67	9	8.5	7.41
	24	155	136	127	3	3	2	97	75	65	10.56	8.2	7.32
	25	122	160	134	2	2	2	52	68	38	9.19	8.12	5.47
	26	127	125	134	2	2	2	68	66	53	8.74	7.63	6.99
	27	144	120	131	2	3	2	38	53	57	6.9	6.45	6.2
	28	132	132	130	2	2	2	32	52	61	5.1	6	6.58
	29	139	125	133	2	2	2	42	42	59	7.01	7.03	6.76
	30	138	136	130	2	2		43	45	70	7.93	7.74	7.1
		Plant height			Branches/plant (no.)			Capsules/plant (no.)			Seed yield/plant
Entry	Plant no.	R1	R2	R3	R1	R2	R3	R1	R2	R3	R1	R2	R3
3F21M2	1	157	136	148	5	4	3	98	68	91	9.32	9.76	11.88
	2	160	128	158	4	2	2	56	36	51	7.47	6.4	9.06
	3	163	157	147	5	3	4	124	89	37	14.36	10.01	7.07
	4	130	154	141	4	2	4	62	96	107	9.06	9.65	13.36
	5	147	146	140	6	4	2	78	107	30	10.9	14	6.71
	6	155	146	145	4	3	3	71	47	53	8.95	8.26	9.16
	7	141	156	149	4	5	2	73	117	38	11	16.81	7.43
	8	152	151	155	4	4	2	55	84	94	7	14.1	11.08
	9	163	137	135	2	3	4	30	41	78	4.8	6.2	9.19
	10	161	125	147	3	4	2	64	48	43	10.15	5	8.71
	11	158	134	160	3	2	2	37	38	31	5.78	5.21	6.53
	12	147	130	141	4	2	4	55	40	110	7.81	5.5	12.37
	13	152	148	143	5	3	2	109	56	34	11.12	9.59	6.2
	14	149	148	138	2	4	2	37	92	56	5.64	10.35	10.05
	15	141	154	149	3	4	4	33	98	76	6.38	11.9	10.49
	16	155	148	137	2	2	4	37	48	106	5.2	8.24	12.85
	17	138	139	150	2	2	4	34	40	108	6.26	5.8	12.62
	18	145	134	136	2	3	4	35	49	53	6.93	7	8.03
	19	157	154	129	4	3	4	71	55	87	9.49	8.28	10.51
	20	132	143	132	2	4	4	46	46	57	7.86	6.9	8.63
	21	132	137	135	2	2	3	45	45	56	6.18	6.83	7.89
	22	138	148	155	4	4	2	78	116	96	9.53	12.33	12.18
	23	141	139	160	3	3	2	59	41	112	8.78	6.12	12.86
	24	147	152	138	2	4	4	54	126	54	7.88	14.06	8.08
	25	145	131	135	3	2	3	49	38	119	7.26	7.87	14.72
	26	133	123	149	3	3	4	50	56	63	7.1	8.22	10.58
	27	140	123	140	3	3	4	65	51	70	7.68	7.66	11.77
	28	143	144	122	4	2	4	121	55	70	14.72	8.75	9.8
	29	140	137	155	2	2	4	114	38	56	14	5.43	10.48
	30	132	133	139	2	2	2	104	32	30	10.12	6.28	6.79
		Plant height			Branches/plant (no.)			Capsules/plant (no.)			Seed yield/plant
Entry	Plant no.	R1	R2	R3	R1	R2	R3	R1	R2	R3	R1	R2	R3
1F22M2	1	132	137	142	4	4	2	54	93	75	6.52	11.21	10.29
	2	142	149	124	4	4	4	88	71	95	12.13	7.56	14.85
	3	141	142	135	5	4	7	96	82	117	12.68	8.03	20.48
	4	162	140	125	4	4	3	95	100	65	12.92	11.03	9.2
	5	138	135	135	4	4	4	89	86	128	10.73	9.69	18.3
	6	163	141	139	4	4	4	126	72	105	18.91	7.64	12.5
	7	159	148	140	2	3	4	49	88	51	7.48	9.29	7.1
	8	141	143	134	4	3	7	94	125	56	12.88	17.27	7
	9	132	142	134	4	3	2	89	55	59	9.88	6.8	7.6
	10	135	150	139	4	3	4	88	68	87	10.06	7.96	12
	11	158	130	129	3	2	2	55	42	36	7.53	6.36	3.66
	12	140	131	131	4	2	3	60	55	116	10.3	6.98	14.15
	13	135	152	121	4	2	4	108	40	50	14.22	3.05	6.59
	14	145	137	126	3	4	5	53	50	69	8.86	6.99	8.8
	15	142	149	130	4	2	4	52	63	59	7.4	9.65	6.9
	16	139	137	137	4	4	4	121	55	44	19.12	8.33	3.6
	17	120	130	129	4	4	4	55	79	59	7.18	9.6	8.7
	18	145	126	146	4	2	4	99	41	64	13.84	3.8	7.1
	19	145	132	146	4	3	3	119	50	61	17.69	6.45	10.46
	20	136	133	140	2	4	4	61	59	105	9.04	8.76	12.73
	21	149	138	135	2	2	4	41	50	52	3.5	7.21	6.9
	22	135	144	136	2	4	5	33	123	77	3.03	18.5	11.02
	23	149	120	140	2	4	3	43	112	71	6.58	16.05	8.65
	24	140	142	137	3	2	4	35	41	123	3.89	6.24	19.4
	25	124	125	135	4	2	2	51	43	50	7.69	5.98	6
	26	137	132	133	2	3	3	56	67	48	9.71	7.38	7.4
	27	138	147	144	2	4	2	52	101	53	6.9	18.11	8.9
	28	135	129	127	3	4	3	70	121	53	8.21	18.84	5
	29	135	122	138	4	2	3	44	66	55	5.92	6.96	4.2
	30	145	135	136	4	3	3	62	40	89	9.43	3.96	9.51
		Plant height			Branches/plant (no.)			Capsules/plant (no.)			Seed yield/plant
Entry	Plant no.	R1	R2	R3	R1	R2	R3	R1	R2	R3	R1	R2	R3
2F22M2	1	145	128	123	6	4	3	127	112	121	19.7	12.76	16.89
	2	127	143	129	5	4	4	116	89	90	15.26	10.58	11.12
	3	125	150	132	2	2	4	54	81	76	8.5	10.05	6.23
	4	145	131	125	4	4	4	59	58	74	8.1	7.91	11.03
	5	142	148	137	4	5	3	65	127	63	7.91	18.14	7.67
	6	140	133	137	2	2	3	50	44	103	8.32	4.61	8.73
	7	127	137	142	4	4	3	105	111	68	14.6	15.95	9.95
	8	122	132	132	4	2	3	98	41	75	9.7	4.88	11.54
	9	140	138	130	4	4	3	46	79	120	4.04	8.32	15.12
	10	115	125	141	4	4	2	64	60	51	9.6	7.88	8.68
	11	139	120	122	5	2	2	65	36	31	6.4	4.69	4
	12	122	132	127	5	2	2	118	48	70	14.4	6.32	9.4
	13	135	134	149	4	3	3	62	58	60	9.9	8.55	8.2
	14	144	133	143	4	3	2	74	45	44	13	4.69	7.77
	15	118	129	134	4	2	3	53	48	58	8.4	4.64	8.78
	16	121	132	140	8	2	3	107	56	100	12.64	6.92	10.5
	17	145	118	147	4	3	4	106	56	64	11	8	10.36
	18	127	122	134	4	4	2	57	75	43	8.4	8.93	6.2
	19	142	135	138	3	4	2	67	124	47	8.71	14	8.2
	20	121	130	128	2	4	2	47	88	44	4.89	10	3.8
	21	128	136	135	4	2	4	45	53	74	4.9	6.21	7.36
	22	130	135	130	2	2	3	35	49	69	4.39	6.73	9.85
	23	135	129	122	2	3	3	62	54	56	7.99	6.92	7.65
	24	115	124	140	3	2	4	57	61	120	8.5	8.48	16.11
	25	135	110	137	4	2	3	78	46	58	9.2	6.95	7.6
	26	128	127	130	3	3	4	48	60	54	6.8	8.85	9.51
	27	128	120	125	2	3	2	32	53	38	3.8	7.32	3.65
	28	135	137	136	4	4	3	108	109	60	9.4	12.8	10.64
	29	129	130	130	3	3	4	50	104	109	7.04	12.11	17
	30	132	134	129	3	4	4	59	102	75	6.9	18.21	13
		Plant height			Branches/plant (no.)			Capsules/plant (no.)			Seed yield/plant
Entry	Plant no.	R1	R2	R3	R1	R2	R3	R1	R2	R3	R1	R2	R3
3F22M2	1	123	123	125	6	3	5	127	52	117	18.5	6.03	12
	2	120	135	120	5	4	4	113	103	119	10	11.57	13.63
	3	135	133	135	3	3	6	36	78	108	6	8.21	12.07
	4	125	132	127	4	3	5	74	76	70	7.83	8.2	8.9
	5	134	129	140	4	4	4	93	84	63	9	10.8	7.68
	6	127	128	134	3	4	4	35	79	61	5.1	9.3	6.45
	7	124	133	136	4	2	6	88	34	79	9.15	4.91	8.1
	8	130	123	129	3	2	3	83	31	33	8.86	4.91	5.22
	9	128	135	130	3	2	2	107	38	37	9.23	3.85	6.5
	10	130	138	128	3	5	5	33	92	91	5.75	10.33	9.2
	11	138	123	127	4	4	4	117	109	75	11.16	11.8	8.4
	12	130	125	120	3	3	8	87	77	129	9.86	8.2	20
	13	125	136	120	4	3	4	53	61	42	6.8	7.3	6.06
	14	135	128	124	3	4	4	95	63	87	10.43	7.04	10.55
	15	127	130	137	2	5	4	32	124	103	4.11	15.52	12.6
	16	122	126	157	2	2	4	33	35	117	5.03	5	14
	17	134	136	120	4	3	4	86	79	31	8.39	8.86	3.69
	18	128	127	125	4	4	3	62	91	89	7.7	9.94	10.62
	19	131	136	128	4	3	2	112	61	51	11.5	7.29	7.2
	20	124	129	123	2	3	4	39	36	88	6.63	5.76	10.06
	21	131	135	139	3	4	5	36	126	59	4.6	20.42	8.9
	22	135	120	137	4	4	5	79	116	68	8.48	12.57	8.86
	23	125	130	124	4	3	5	73	58	61	8.03	7	9.5
	24	136	131	125	3	2	2	75	83	34	7.69	8.78	3.83
	25	129	130	130	2	3	4	47	117	69	7.06	11.48	8.64
	26	133	126	137	3	2	2	67	78	59	6.96	8.38	7.85
	27	125	127	130	4	2	5	74	56	118	6.8	7.86	14.61
	28	130	133	136	4	4	3	84	94	69	7.62	10.85	9.77
	29	125	133	120	3	2	2	109	30	52	9.5	4.88	6.95
	30	137	136	130	4	3	2	91	72	60	8.42	8.6	8.2
